# Supplementary material for: Improved synthesis and application of conjugation-amenable polyols from d-mannose
Source: RSC Adv. 2020 Jan 23;10(7):3960–6. doi: 10.1039/c9ra10378c (PMC9048844; doi:10.1039/c9ra10378c)
Supplement: RA-010-C9RA10378C-s002 [file RA-010-C9RA10378C-s002.cif]

# Electronic Supplementary Material (ESI) for RSC Advances.
# This journal is © The Royal Society of Chemistry 2020

####################################################################### 
# 
# This file contains crystal structure data downloaded from the 
# Cambridge Structural Database (CSD) hosted by the Cambridge 
# Crystallographic Data Centre (CCDC).
# 
# Full information about CCDC data access policies and citation 
# guidelines are available at http://www.ccdc.cam.ac.uk/access/V1 
# 
# Audit and citation data items may have been added by the CCDC. 
# Please retain this information to preserve the provenance of 
# this file and to allow appropriate attribution of the data. 
# 
#######################################################################

data_im-ii-100_1_r4-halfcell-absclark
_database_code_depnum_ccdc_archive 'CCDC 1956436'
loop_
_audit_author_name
_audit_author_address
'Manu Lahtinen'
;Department of Chemistry, University of Jyvaskyla
Finland
;
_audit_update_record             
;
2019-09-28 deposited with the CCDC.	2020-01-14 downloaded from the CCDC.
;
_audit_creation_date             2019-09-28
_audit_creation_method           
;
Olex2 1.2
(compiled 2018.05.29 svn.r3508 for OlexSys, GUI svn.r5506)
;
_shelx_SHELXL_version_number     2018/3
_chemical_name_common            ?
_chemical_name_systematic        ?
_chemical_formula_moiety         'C16 H23 N3 O6'
_chemical_formula_sum            'C16 H23 N3 O6'
_chemical_formula_weight         353.37
_chemical_absolute_configuration rm
_chemical_melting_point          ?
_chemical_oxdiff_formula         'C16 H18 O6 N3'
loop_
_atom_type_symbol
_atom_type_description
_atom_type_scat_dispersion_real
_atom_type_scat_dispersion_imag
_atom_type_scat_source
C C 0.0181 0.0091 'International Tables Vol C Tables 4.2.6.8 and 6.1.1.4'
H H 0.0000 0.0000 'International Tables Vol C Tables 4.2.6.8 and 6.1.1.4'
N N 0.0311 0.0180 'International Tables Vol C Tables 4.2.6.8 and 6.1.1.4'
O O 0.0492 0.0322 'International Tables Vol C Tables 4.2.6.8 and 6.1.1.4'

_shelx_space_group_comment       
;
The symmetry employed for this shelxl refinement is uniquely defined
by the following loop, which should always be used as a source of
symmetry information in preference to the above space-group names.
They are only intended as comments.
;
_space_group_crystal_system      triclinic
_space_group_IT_number           1
_space_group_name_H-M_alt        'P 1'
_space_group_name_Hall           'P 1'
loop_
_space_group_symop_operation_xyz
'x, y, z'

_cell_length_a                   4.7849(5)
_cell_length_b                   5.3125(5)
_cell_length_c                   17.3017(15)
_cell_angle_alpha                83.212(8)
_cell_angle_beta                 87.407(7)
_cell_angle_gamma                85.031(8)
_cell_volume                     434.81(7)
_cell_formula_units_Z            1
_cell_measurement_reflns_used    2259
_cell_measurement_temperature    120.01(10)
_cell_measurement_theta_max      76.0420
_cell_measurement_theta_min      2.5250
_shelx_estimated_absorpt_T_max   ?
_shelx_estimated_absorpt_T_min   ?
_exptl_absorpt_coefficient_mu    0.873
_exptl_absorpt_correction_T_max  0.976
_exptl_absorpt_correction_T_min  0.938
_exptl_absorpt_correction_type   analytical
_exptl_absorpt_process_details   
;
CrysAlisPro 1.171.39.46 (Rigaku Oxford Diffraction, 2018)
Analytical numeric absorption correction using a multifaceted crystal
			model based on expressions derived by R.C. Clark & J.S. Reid.
(Clark, R. C. & Reid, J. S. (1995). Acta Cryst. A51, 887-897)
Empirical absorption correction using spherical harmonics,
 implemented in SCALE3 ABSPACK scaling algorithm.
;
_exptl_absorpt_special_details   ?
_exptl_crystal_colour            colourless
_exptl_crystal_colour_primary    colourless
_exptl_crystal_density_diffrn    1.350
_exptl_crystal_density_meas      ?
_exptl_crystal_density_method    ?
_exptl_crystal_description       plate
_exptl_crystal_F_000             188
loop_
_exptl_crystal_face_index_h
_exptl_crystal_face_index_k
_exptl_crystal_face_index_l
_exptl_crystal_face_perp_dist
1 -3 -5 0.0265
-1 4 5 0.0155
3 2 2 0.0464
-3 -2 -2 0.0418
-3 1 2 0.0331
0 1 -10 0.0213
0 -1 10 0.0082

_exptl_crystal_size_max          0.096
_exptl_crystal_size_mid          0.047
_exptl_crystal_size_min          0.029
loop_
_exptl_oxdiff_crystal_face_indexfrac_h
_exptl_oxdiff_crystal_face_indexfrac_k
_exptl_oxdiff_crystal_face_indexfrac_l
_exptl_oxdiff_crystal_face_x
_exptl_oxdiff_crystal_face_y
_exptl_oxdiff_crystal_face_z
1.0016 -3.0009 -5.0013 -0.2122 0.4402 -0.8983
-0.5022 3.5014 5.0039 0.1128 -0.3267 1.0430
2.9969 2.0022 2.0138 -0.3295 0.8034 0.6574
-2.9969 -2.0022 -2.0138 0.3295 -0.8034 -0.6574
-2.9991 0.9991 1.9911 0.3604 -0.9579 0.2399
-0.0001 1.0006 -9.9981 -0.9310 -0.2906 -0.0024
0.0001 -1.0006 9.9981 0.9310 0.2906 0.0024

_exptl_transmission_factor_max   ?
_exptl_transmission_factor_min   ?
_diffrn_reflns_av_R_equivalents  0.0285
_diffrn_reflns_av_unetI/netI     0.0469
_diffrn_reflns_Laue_measured_fraction_full 0.998
_diffrn_reflns_Laue_measured_fraction_max 0.974
_diffrn_reflns_limit_h_max       5
_diffrn_reflns_limit_h_min       -5
_diffrn_reflns_limit_k_max       6
_diffrn_reflns_limit_k_min       -5
_diffrn_reflns_limit_l_max       21
_diffrn_reflns_limit_l_min       -21
_diffrn_reflns_number            4839
_diffrn_reflns_point_group_measured_fraction_full 0.734
_diffrn_reflns_point_group_measured_fraction_max 0.695
_diffrn_reflns_theta_full        67.684
_diffrn_reflns_theta_max         76.592
_diffrn_reflns_theta_min         2.573
_diffrn_ambient_environment      N~2~
_diffrn_ambient_temperature      120.01(10)
_diffrn_detector                 'CCD plate'
_diffrn_detector_area_resol_mean 5.1977
_diffrn_detector_type            Atlas
_diffrn_measured_fraction_theta_full 0.998
_diffrn_measured_fraction_theta_max 0.974
_diffrn_measurement_details      
;
List of Runs (angles in degrees, time in seconds):

  # Type    Start    End  Width  t~exp~   \w     \q     \k     \f   Frames
#--------------------------------------------------------------------------
  1  \w    -66.00  32.00   2.00   25.00    --  -41.40  37.00  60.00   49
  2  \w    -66.00  32.00   2.00   25.00    --  -41.40  37.00 -30.00   49
  3  \w    -95.00  -3.00   2.00   25.00    --  -41.40 125.00 150.00   46
  4  \w     13.00 115.00   2.00   25.00    --   41.40  57.00  90.00   51
  5  \w     17.00 115.00   2.00   25.00    --   41.40  37.00-180.00   49
  6  \w     36.00 144.00   2.00  100.00    --  112.00 -77.00-120.00   54
  7  \w     79.00 177.00   2.00  100.00    --  112.00  77.00   0.00   49
  8  \w     29.00 109.00   2.00  100.00    --  112.00 -94.00 150.00   40
  9  \w     86.00 178.00   2.00  100.00    --  112.00  45.00 -60.00   46
 10  \w     36.00 116.00   2.00  100.00    --  112.00-111.00-150.00   40
 11  \w     57.00 151.00   2.00  100.00    --  112.00 178.00 150.00   47
 12  \w     40.00 140.00   2.00  100.00    --  112.00 -61.00-180.00   50
 13  \w     36.00 116.00   2.00  100.00    --  112.00-111.00  30.00   40
 14  \w     83.00 177.00   2.00  100.00    --  112.00  61.00 -30.00   47
 15  \w     36.00 116.00   2.00  100.00    --  112.00-111.00 120.00   40
 16  \w     79.00 177.00   2.00  100.00    --  112.00  77.00-120.00   49
 17  \w     13.00 115.00   2.00   25.00    --   41.40  57.00  30.00   51
 18  \w     13.00 115.00   2.00   25.00    --   41.40  57.00-120.00   51
 19  \w      4.00  82.00   2.00   25.00    --   41.40-101.00 142.00   39
 20  \w      9.00 117.00   2.00   25.00    --   41.40  77.00 150.00   54
 21  \w      9.00 117.00   2.00   25.00    --   41.40  77.00 -90.00   54
;
_diffrn_measurement_device       'four-circle diffractometer'
_diffrn_measurement_device_type  'SuperNova, Dual, Cu at home/near, Atlas'
_diffrn_measurement_method       '\w scans'
_diffrn_orient_matrix_type       
'CrysAlisPro convention (1999,Acta A55,543-557)'
_diffrn_orient_matrix_UB_11      -0.0985380000
_diffrn_orient_matrix_UB_12      -0.1005984000
_diffrn_orient_matrix_UB_13      0.0830481000
_diffrn_orient_matrix_UB_21      0.3069466000
_diffrn_orient_matrix_UB_22      -0.0794325000
_diffrn_orient_matrix_UB_23      0.0211095000
_diffrn_orient_matrix_UB_31      0.0254487000
_diffrn_orient_matrix_UB_32      0.2634959000
_diffrn_orient_matrix_UB_33      0.0266128000
_diffrn_radiation_monochromator  mirror
_diffrn_radiation_probe          x-ray
_diffrn_radiation_type           CuK\a
_diffrn_radiation_wavelength     1.54184
_diffrn_source                   'micro-focus sealed X-ray tube'
_diffrn_source_type              'SuperNova (Cu) X-ray Source'
_reflns_Friedel_coverage         0.426
_reflns_Friedel_fraction_full    0.470
_reflns_Friedel_fraction_max     0.415
_reflns_number_gt                2219
_reflns_number_total             2541
_reflns_odcompleteness_completeness 98.93
_reflns_odcompleteness_iscentric 1
_reflns_odcompleteness_theta     74.33
_reflns_special_details          
;
 Reflections were merged by SHELXL according to the crystal
 class for the calculation of statistics and refinement.
 
 _reflns_Friedel_fraction is defined as the number of unique
 Friedel pairs measured divided by the number that would be
 possible theoretically, ignoring centric projections and
 systematic absences.
;
_reflns_threshold_expression     'I > 2\s(I)'
_computing_cell_refinement       'CrysAlisPro 1.171.39.46 (Rigaku OD, 2018)'
_computing_data_collection       'CrysAlisPro 1.171.39.46 (Rigaku OD, 2018)'
_computing_data_reduction        'CrysAlisPro 1.171.39.46 (Rigaku OD, 2018)'
_computing_molecular_graphics    'Olex2 (Dolomanov et al., 2009)'
_computing_publication_material  'Olex2 (Dolomanov et al., 2009)'
_computing_structure_refinement  'ShelXL (Sheldrick, 2015)'
_computing_structure_solution    'ShelXT (Sheldrick, 2015)'
_refine_diff_density_max         0.231
_refine_diff_density_min         -0.210
_refine_diff_density_rms         0.040
_refine_ls_abs_structure_details 
;
 Flack x determined using 606 quotients [(I+)-(I-)]/[(I+)+(I-)]
 (Parsons, Flack and Wagner, Acta Cryst. B69 (2013) 249-259).
;
_refine_ls_abs_structure_Flack   0.5(3)
_refine_ls_extinction_coef       .
_refine_ls_extinction_method     none
_refine_ls_goodness_of_fit_ref   1.055
_refine_ls_hydrogen_treatment    constr
_refine_ls_matrix_type           full
_refine_ls_number_parameters     268
_refine_ls_number_reflns         2541
_refine_ls_number_restraints     3
_refine_ls_R_factor_all          0.0437
_refine_ls_R_factor_gt           0.0365
_refine_ls_restrained_S_all      1.054
_refine_ls_shift/su_max          0.000
_refine_ls_shift/su_mean         0.000
_refine_ls_structure_factor_coef Fsqd
_refine_ls_weighting_details     
'w=1/[\s^2^(Fo^2^)+(0.0460P)^2^+0.0194P] where P=(Fo^2^+2Fc^2^)/3'
_refine_ls_weighting_scheme      calc
_refine_ls_wR_factor_gt          0.0882
_refine_ls_wR_factor_ref         0.0922
_refine_special_details          ?
_olex2_refinement_description    
;
1. Fixed Uiso
 At 1.2 times of:
  All C(H) groups, All C(H,H) groups
 At 1.5 times of:
  All O(H) groups
2. Others
 Fixed Sof: C15A(0.5) H15A(0.5) C15B(0.5) H15B(0.5) C16A(0.5) H16A(0.5)
 C16B(0.5) H16B(0.5) H17A(0.5) H17(0.5) C18A(0.5) H18A(0.5) C18B(0.5) H18B(0.5)
 C19A(0.5) H19A(0.5) C19B(0.5) H19B(0.5)
3.a Ternary CH refined with riding coordinates:
 C2(H2A), C3(H3A), C4(H4A), C5(H5A), C6(H6A)
3.b Secondary CH2 refined with riding coordinates:
 C1(H1A,H1B), C7(H7A,H7B), C13(H13A,H13B)
3.c Aromatic/amide H refined with riding coordinates:
 C12(H12), C15A(H15A), C15B(H15B), C16A(H16A), C16B(H16B), C17(H17A), C17(H17),
  C18A(H18A), C18B(H18B), C19A(H19A), C19B(H19B)
3.d Idealised tetrahedral OH refined as rotating group:
 O1(H1), O2(H2), O3(H3), O4(H4), O5(H5), O6(H6)
;
_atom_sites_solution_hydrogens   geom
_atom_sites_solution_primary     dual
_atom_sites_solution_secondary   ?
loop_
_atom_site_label
_atom_site_type_symbol
_atom_site_fract_x
_atom_site_fract_y
_atom_site_fract_z
_atom_site_U_iso_or_equiv
_atom_site_adp_type
_atom_site_occupancy
_atom_site_site_symmetry_order
_atom_site_calc_flag
_atom_site_refinement_flags_posn
_atom_site_refinement_flags_adp
_atom_site_refinement_flags_occupancy
_atom_site_disorder_assembly
_atom_site_disorder_group
O1 O 2.0093(5) 1.0263(4) 1.08903(14) 0.0211(5) Uani 1 1 d . . . . .
H1 H 1.930398 0.900781 1.107605 0.032 Uiso 1 1 calc GR . . . .
O2 O 1.4698(4) 1.0801(4) 1.16997(14) 0.0209(5) Uani 1 1 d . . . . .
H2 H 1.345927 1.066704 1.139834 0.031 Uiso 1 1 calc GR . . . .
O3 O 1.9352(5) 1.5734(4) 1.17976(14) 0.0201(5) Uani 1 1 d . . . . .
H3 H 2.069408 1.580703 1.207002 0.030 Uiso 1 1 calc GR . . . .
O4 O 1.3946(5) 1.6303(4) 1.25800(14) 0.0197(5) Uani 1 1 d . . . . .
H4 H 1.475308 1.746822 1.233865 0.029 Uiso 1 1 calc GR . . . .
O5 O 1.9186(5) 1.2361(4) 1.37262(14) 0.0224(5) Uani 1 1 d . . . . .
H5 H 2.056831 1.265300 1.395386 0.034 Uiso 1 1 calc GR . . . .
O6 O 1.3783(5) 1.3607(4) 1.44121(14) 0.0215(5) Uani 1 1 d . . . . .
H6 H 1.463333 1.244698 1.468434 0.032 Uiso 1 1 calc GR . . . .
N9 N 1.4864(7) 1.9505(5) 1.55909(18) 0.0302(7) Uani 1 1 d . . . . .
N10 N 1.2911(7) 1.9736(5) 1.61576(19) 0.0318(7) Uani 1 1 d . . . . .
N11 N 1.2177(6) 1.7394(5) 1.63919(16) 0.0246(6) Uani 1 1 d . . . . .
C1 C 1.8050(7) 1.2341(6) 1.0711(2) 0.0208(7) Uani 1 1 d . . . . .
H1A H 1.686863 1.193892 1.030879 0.025 Uiso 1 1 calc R . . . .
H1B H 1.899812 1.383367 1.050611 0.025 Uiso 1 1 calc R . . . .
C2 C 1.6209(7) 1.2950(6) 1.1419(2) 0.0187(7) Uani 1 1 d . . . . .
H2A H 1.486236 1.439718 1.126280 0.022 Uiso 1 1 calc R . . . .
C3 C 1.7851(7) 1.3578(6) 1.2094(2) 0.0177(6) Uani 1 1 d . . . . .
H3A H 1.919543 1.213421 1.225604 0.021 Uiso 1 1 calc R . . . .
C4 C 1.5945(7) 1.4194(6) 1.2790(2) 0.0176(6) Uani 1 1 d . . . . .
H4A H 1.489147 1.270767 1.295287 0.021 Uiso 1 1 calc R . . . .
C5 C 1.7613(7) 1.4673(6) 1.34873(19) 0.0185(6) Uani 1 1 d . . . . .
H5A H 1.889658 1.598998 1.332118 0.022 Uiso 1 1 calc R . . . .
C6 C 1.5642(7) 1.5531(6) 1.41515(19) 0.0199(6) Uani 1 1 d . . . . .
H6A H 1.450241 1.706367 1.394489 0.024 Uiso 1 1 calc R . . . .
C7 C 1.7275(8) 1.6198(7) 1.4833(2) 0.0256(7) Uani 1 1 d . . . . .
H7A H 1.847646 1.472298 1.503411 0.031 Uiso 1 1 calc R . . . .
H7B H 1.846211 1.755080 1.464887 0.031 Uiso 1 1 calc R . . . .
C8 C 1.5338(7) 1.7027(6) 1.5471(2) 0.0244(7) Uani 1 1 d . . . . .
C12 C 1.3615(8) 1.5677(6) 1.5987(2) 0.0273(7) Uani 1 1 d . . . . .
H12 H 1.347178 1.392990 1.604447 0.033 Uiso 1 1 calc R . . . .
C13 C 1.0006(8) 1.7013(7) 1.7008(2) 0.0309(8) Uani 1 1 d . . . . .
H13A H 0.920972 1.541621 1.696899 0.037 Uiso 1 1 calc R . . . .
H13B H 0.851505 1.836447 1.692591 0.037 Uiso 1 1 calc R . . . .
C14 C 1.1058(8) 1.6973(7) 1.7811(2) 0.0281(8) Uani 1 1 d . . . . .
C15A C 0.945(2) 1.8197(18) 1.8366(6) 0.042(2) Uani 0.5 1 d . . P A 1
H15A H 0.769892 1.900179 1.823768 0.050 Uiso 0.5 1 calc R . P A 1
C15B C 1.068(2) 1.9136(18) 1.8203(5) 0.0366(19) Uani 0.5 1 d . . P A 2
H15B H 0.983515 2.064190 1.795656 0.044 Uiso 0.5 1 calc R . P A 2
C16A C 1.040(3) 1.824(2) 1.9102(6) 0.056(3) Uani 0.5 1 d . . P A 1
H16A H 0.935909 1.917134 1.945290 0.067 Uiso 0.5 1 calc R . P A 1
C16B C 1.157(3) 1.904(3) 1.8960(7) 0.053(3) Uani 0.5 1 d . . P A 2
H16B H 1.125695 2.048012 1.922002 0.064 Uiso 0.5 1 calc R . P A 2
C17 C 1.2876(12) 1.6911(11) 1.9324(3) 0.0550(13) Uani 1 1 d . . . . .
H17A H 1.355920 1.689331 1.981966 0.066 Uiso 0.5 1 calc R . P A 2
H17 H 1.342103 1.681307 1.983671 0.066 Uiso 0.5 1 calc R . P A 1
C18A C 1.453(2) 1.574(2) 1.8793(5) 0.053(3) Uani 0.5 1 d . . P A 1
H18A H 1.628858 1.498454 1.892807 0.063 Uiso 0.5 1 calc R . P A 1
C18B C 1.319(3) 1.468(2) 1.8933(6) 0.058(3) Uani 0.5 1 d . . P A 2
H18B H 1.394526 1.315433 1.918720 0.070 Uiso 0.5 1 calc R . P A 2
C19A C 1.359(2) 1.568(2) 1.8050(5) 0.040(2) Uani 0.5 1 d . . P A 1
H19A H 1.467354 1.475052 1.770361 0.048 Uiso 0.5 1 calc R . P A 1
C19B C 1.236(2) 1.4806(17) 1.8171(6) 0.039(2) Uani 0.5 1 d . . P A 2
H19B H 1.269213 1.338522 1.790324 0.047 Uiso 0.5 1 calc R . P A 2

loop_
_atom_site_aniso_label
_atom_site_aniso_U_11
_atom_site_aniso_U_22
_atom_site_aniso_U_33
_atom_site_aniso_U_23
_atom_site_aniso_U_13
_atom_site_aniso_U_12
O1 0.0161(12) 0.0249(12) 0.0226(12) -0.0048(9) 0.0005(9) -0.0009(9)
O2 0.0153(12) 0.0222(11) 0.0267(12) -0.0045(9) -0.0040(9) -0.0057(9)
O3 0.0125(12) 0.0241(12) 0.0245(12) -0.0026(9) -0.0012(9) -0.0061(9)
O4 0.0141(11) 0.0213(11) 0.0234(12) -0.0022(9) -0.0005(9) -0.0011(9)
O5 0.0156(12) 0.0280(12) 0.0236(12) -0.0045(9) -0.0059(10) 0.0025(9)
O6 0.0153(12) 0.0268(12) 0.0228(12) -0.0040(10) 0.0002(9) -0.0027(9)
N9 0.0364(18) 0.0250(14) 0.0294(16) -0.0046(12) 0.0032(14) -0.0037(13)
N10 0.0412(19) 0.0235(15) 0.0302(17) -0.0049(13) 0.0062(15) -0.0005(13)
N11 0.0298(17) 0.0262(14) 0.0186(15) -0.0054(11) 0.0019(12) -0.0048(12)
C1 0.0207(18) 0.0241(17) 0.0180(17) -0.0042(13) -0.0028(14) -0.0008(13)
C2 0.0148(16) 0.0174(15) 0.0238(18) -0.0011(13) -0.0020(14) -0.0017(12)
C3 0.0145(16) 0.0194(15) 0.0195(16) -0.0009(12) -0.0022(13) -0.0036(12)
C4 0.0117(15) 0.0194(15) 0.0213(16) -0.0016(12) -0.0012(12) 0.0009(11)
C5 0.0157(15) 0.0185(14) 0.0218(16) -0.0040(12) -0.0002(13) -0.0017(11)
C6 0.0178(16) 0.0216(14) 0.0203(16) -0.0046(12) 0.0014(13) -0.0005(12)
C7 0.0209(18) 0.0347(18) 0.0227(17) -0.0075(14) -0.0018(14) -0.0043(14)
C8 0.0243(19) 0.0295(17) 0.0206(17) -0.0057(14) -0.0037(14) -0.0033(14)
C12 0.0327(19) 0.0230(16) 0.0269(18) -0.0061(14) 0.0018(15) -0.0032(14)
C13 0.0274(19) 0.039(2) 0.0266(19) -0.0096(15) 0.0069(15) -0.0026(15)
C14 0.030(2) 0.0316(18) 0.0239(18) -0.0058(14) 0.0050(14) -0.0069(15)
C15A 0.052(6) 0.041(5) 0.034(5) -0.009(4) -0.006(5) -0.006(4)
C15B 0.047(6) 0.038(5) 0.028(4) -0.014(4) -0.002(4) -0.005(4)
C16A 0.085(10) 0.058(7) 0.027(5) -0.018(5) 0.003(6) -0.003(6)
C16B 0.057(8) 0.069(8) 0.041(6) -0.024(6) 0.014(5) -0.033(6)
C17 0.065(3) 0.080(4) 0.023(2) -0.004(2) -0.007(2) -0.027(3)
C18A 0.036(5) 0.085(8) 0.035(5) 0.015(5) -0.001(4) -0.023(5)
C18B 0.062(7) 0.069(7) 0.042(6) 0.009(5) -0.026(5) -0.005(6)
C19A 0.026(5) 0.069(7) 0.022(4) 0.000(4) 0.006(3) -0.002(4)
C19B 0.047(7) 0.034(4) 0.038(5) -0.005(4) -0.005(5) -0.006(4)

_geom_special_details            
;
 All esds (except the esd in the dihedral angle between two l.s. planes)
 are estimated using the full covariance matrix.  The cell esds are taken
 into account individually in the estimation of esds in distances, angles
 and torsion angles; correlations between esds in cell parameters are only
 used when they are defined by crystal symmetry.  An approximate (isotropic)
 treatment of cell esds is used for estimating esds involving l.s. planes.
;
loop_
_geom_bond_atom_site_label_1
_geom_bond_atom_site_label_2
_geom_bond_distance
_geom_bond_site_symmetry_2
_geom_bond_publ_flag
O1 C1 1.425(4) . ?
O2 C2 1.429(4) . ?
O3 C3 1.435(4) . ?
O4 C4 1.433(4) . ?
O5 C5 1.412(4) . ?
O6 C6 1.432(4) . ?
N9 N10 1.333(4) . ?
N9 C8 1.355(5) . ?
N10 N11 1.334(4) . ?
N11 C12 1.340(4) . ?
N11 C13 1.464(4) . ?
C1 C2 1.527(5) . ?
C2 C3 1.520(4) . ?
C3 C4 1.527(5) . ?
C4 C5 1.534(4) . ?
C5 C6 1.539(4) . ?
C6 C7 1.536(5) . ?
C7 C8 1.491(5) . ?
C8 C12 1.369(5) . ?
C13 C14 1.497(5) . ?
C14 C15A 1.390(10) . ?
C14 C15B 1.396(9) . ?
C14 C19A 1.396(10) . ?
C14 C19B 1.356(10) . ?
C15A C16A 1.376(14) . ?
C15B C16B 1.389(15) . ?
C16A C17 1.370(15) . ?
C16B C17 1.347(15) . ?
C17 C18A 1.355(12) . ?
C17 C18B 1.425(13) . ?
C18A C19A 1.386(13) . ?
C18B C19B 1.386(13) . ?

loop_
_geom_angle_atom_site_label_1
_geom_angle_atom_site_label_2
_geom_angle_atom_site_label_3
_geom_angle
_geom_angle_site_symmetry_1
_geom_angle_site_symmetry_3
_geom_angle_publ_flag
N10 N9 C8 109.5(3) . . ?
N9 N10 N11 106.3(3) . . ?
N10 N11 C12 111.2(3) . . ?
N10 N11 C13 119.6(3) . . ?
C12 N11 C13 129.2(3) . . ?
O1 C1 C2 112.5(3) . . ?
O2 C2 C1 109.3(3) . . ?
O2 C2 C3 107.2(2) . . ?
C3 C2 C1 113.7(3) . . ?
O3 C3 C2 106.1(2) . . ?
O3 C3 C4 110.4(3) . . ?
C2 C3 C4 112.3(3) . . ?
O4 C4 C3 111.3(3) . . ?
O4 C4 C5 110.7(3) . . ?
C3 C4 C5 112.3(3) . . ?
O5 C5 C4 106.4(2) . . ?
O5 C5 C6 111.2(3) . . ?
C4 C5 C6 111.1(3) . . ?
O6 C6 C5 110.2(3) . . ?
O6 C6 C7 110.7(3) . . ?
C7 C6 C5 112.0(3) . . ?
C8 C7 C6 111.3(3) . . ?
N9 C8 C7 121.9(3) . . ?
N9 C8 C12 107.2(3) . . ?
C12 C8 C7 130.8(3) . . ?
N11 C12 C8 105.8(3) . . ?
N11 C13 C14 113.7(3) . . ?
C15A C14 C13 120.0(5) . . ?
C15A C14 C19A 117.0(6) . . ?
C15B C14 C13 120.8(5) . . ?
C19A C14 C13 123.0(5) . . ?
C19B C14 C13 119.9(5) . . ?
C19B C14 C15B 119.3(7) . . ?
C16A C15A C14 121.0(10) . . ?
C16B C15B C14 120.1(9) . . ?
C17 C16A C15A 120.6(10) . . ?
C17 C16B C15B 121.4(10) . . ?
C16B C17 C18B 118.4(7) . . ?
C18A C17 C16A 119.7(7) . . ?
C17 C18A C19A 120.2(9) . . ?
C19B C18B C17 119.8(9) . . ?
C18A C19A C14 121.1(8) . . ?
C14 C19B C18B 120.8(8) . . ?

_shelx_res_file                  
;
TITL im-ii-100_1_r4-halfcell-absclark_a.res in P1
    im-ii-100_1_r4-halfcell-absclark.res
    created by SHELXL-2018/3 at 13:50:38 on 28-Sep-2019
REM Old TITL IM-II-100_1_R4-halfCell-absclark in P1
REM SHELXT solution in P1: R1 0.150, Rweak 0.042, Alpha 0.000
REM <I/s> 0.000 for 0 systematic absences, Orientation as input
REM Flack x = -0.867 ( 0.563 ) from 617 Parsons' quotients
REM Formula found by SHELXT: C16 N O7
CELL 1.54184 4.7849 5.3125 17.3017 83.212 87.407 85.031
ZERR 1 0.0005 0.0005 0.0015 0.008 0.007 0.008
LATT -1
SFAC C H N O
UNIT 16 23 3 6

L.S. 4 0 0
PLAN  20
BOND
list 4
fmap 2 53
acta
OMIT 0 0 -4
REM <olex2.extras>
REM <HklSrc "%.\\IM-II-100_1_R4-halfCell-absclark.hkl">
REM </olex2.extras>

WGHT    0.046000    0.019400
FVAR       1.58795
O1    4    2.009269    1.026314    1.089032    11.00000    0.01606    0.02490 =
         0.02262   -0.00485    0.00045   -0.00092
AFIX 147
H1    2    1.930398    0.900781    1.107605    11.00000   -1.50000
AFIX   0
O2    4    1.469820    1.080111    1.169968    11.00000    0.01535    0.02224 =
         0.02666   -0.00448   -0.00400   -0.00575
AFIX 147
H2    2    1.345927    1.066704    1.139834    11.00000   -1.50000
AFIX   0
O3    4    1.935163    1.573353    1.179759    11.00000    0.01252    0.02410 =
         0.02445   -0.00260   -0.00120   -0.00610
AFIX 147
H3    2    2.069408    1.580703    1.207002    11.00000   -1.50000
AFIX   0
O4    4    1.394560    1.630329    1.258002    11.00000    0.01409    0.02130 =
         0.02345   -0.00222   -0.00049   -0.00113
AFIX 147
H4    2    1.475308    1.746822    1.233865    11.00000   -1.50000
AFIX   0
O5    4    1.918613    1.236086    1.372623    11.00000    0.01564    0.02799 =
         0.02358   -0.00455   -0.00589    0.00250
AFIX 147
H5    2    2.056831    1.265300    1.395386    11.00000   -1.50000
AFIX   0
O6    4    1.378332    1.360707    1.441209    11.00000    0.01526    0.02680 =
         0.02285   -0.00401    0.00021   -0.00265
AFIX 147
H6    2    1.463333    1.244698    1.468434    11.00000   -1.50000
AFIX   0
N9    3    1.486406    1.950525    1.559092    11.00000    0.03644    0.02499 =
         0.02938   -0.00464    0.00325   -0.00370
N10   3    1.291062    1.973565    1.615761    11.00000    0.04123    0.02352 =
         0.03017   -0.00494    0.00618   -0.00049
N11   3    1.217703    1.739424    1.639189    11.00000    0.02983    0.02615 =
         0.01858   -0.00537    0.00187   -0.00479
C1    1    1.805029    1.234149    1.071080    11.00000    0.02066    0.02406 =
         0.01799   -0.00422   -0.00279   -0.00077
AFIX  23
H1A   2    1.686863    1.193892    1.030879    11.00000   -1.20000
H1B   2    1.899812    1.383367    1.050611    11.00000   -1.20000
AFIX   0
C2    1    1.620907    1.295018    1.141950    11.00000    0.01481    0.01741 =
         0.02377   -0.00105   -0.00203   -0.00175
AFIX  13
H2A   2    1.486236    1.439718    1.126280    11.00000   -1.20000
AFIX   0
C3    1    1.785132    1.357752    1.209377    11.00000    0.01453    0.01942 =
         0.01952   -0.00092   -0.00222   -0.00364
AFIX  13
H3A   2    1.919543    1.213421    1.225604    11.00000   -1.20000
AFIX   0
C4    1    1.594535    1.419361    1.278997    11.00000    0.01169    0.01936 =
         0.02126   -0.00165   -0.00124    0.00093
AFIX  13
H4A   2    1.489147    1.270767    1.295287    11.00000   -1.20000
AFIX   0
C5    1    1.761317    1.467267    1.348728    11.00000    0.01574    0.01849 =
         0.02181   -0.00404   -0.00024   -0.00174
AFIX  13
H5A   2    1.889658    1.598998    1.332118    11.00000   -1.20000
AFIX   0
C6    1    1.564249    1.553077    1.415149    11.00000    0.01775    0.02165 =
         0.02030   -0.00455    0.00136   -0.00052
AFIX  13
H6A   2    1.450241    1.706367    1.394489    11.00000   -1.20000
AFIX   0
C7    1    1.727517    1.619813    1.483333    11.00000    0.02094    0.03466 =
         0.02270   -0.00753   -0.00184   -0.00430
AFIX  23
H7A   2    1.847646    1.472298    1.503411    11.00000   -1.20000
H7B   2    1.846211    1.755080    1.464887    11.00000   -1.20000
AFIX   0
C8    1    1.533842    1.702658    1.547118    11.00000    0.02434    0.02946 =
         0.02062   -0.00566   -0.00372   -0.00327
C12   1    1.361475    1.567732    1.598704    11.00000    0.03266    0.02300 =
         0.02692   -0.00607    0.00183   -0.00325
AFIX  43
H12   2    1.347178    1.392990    1.604447    11.00000   -1.20000
AFIX   0
C13   1    1.000576    1.701282    1.700799    11.00000    0.02738    0.03930 =
         0.02657   -0.00955    0.00689   -0.00264
AFIX  23
H13A  2    0.920972    1.541621    1.696899    11.00000   -1.20000
H13B  2    0.851505    1.836447    1.692591    11.00000   -1.20000
AFIX   0
C14   1    1.105772    1.697328    1.781142    11.00000    0.02970    0.03162 =
         0.02392   -0.00584    0.00503   -0.00688
PART 1
C15A  1    0.944795    1.819712    1.836611    10.50000    0.05179    0.04101 =
         0.03366   -0.00872   -0.00614   -0.00580
AFIX  43
H15A  2    0.769892    1.900179    1.823768    10.50000   -1.20000
AFIX   0
PART 0
PART 2
C15B  1    1.068190    1.913568    1.820287    10.50000    0.04657    0.03819 =
         0.02786   -0.01404   -0.00188   -0.00491
AFIX  43
H15B  2    0.983515    2.064190    1.795656    10.50000   -1.20000
AFIX   0
PART 0
PART 1
C16A  1    1.040278    1.823621    1.910235    10.50000    0.08519    0.05814 =
         0.02750   -0.01800    0.00334   -0.00278
AFIX  43
H16A  2    0.935909    1.917134    1.945290    10.50000   -1.20000
AFIX   0
PART 0
PART 2
C16B  1    1.157030    1.904177    1.895954    10.50000    0.05727    0.06935 =
         0.04145   -0.02417    0.01434   -0.03349
AFIX  43
H16B  2    1.125695    2.048012    1.922002    10.50000   -1.20000
AFIX   0
PART 0
C17   1    1.287641    1.691079    1.932410    11.00000    0.06517    0.08016 =
         0.02345   -0.00407   -0.00685   -0.02730
PART 2
AFIX  43
H17A  2    1.355920    1.689331    1.981966    10.50000   -1.20000
AFIX  43
PART 0
PART 1
H17   2    1.342103    1.681307    1.983671    10.50000   -1.20000
AFIX   0
C18A  1    1.452584    1.574294    1.879321    10.50000    0.03637    0.08465 =
         0.03492    0.01455   -0.00129   -0.02305
AFIX  43
H18A  2    1.628858    1.498454    1.892807    10.50000   -1.20000
AFIX   0
PART 0
PART 2
C18B  1    1.318725    1.468425    1.893264    10.50000    0.06171    0.06910 =
         0.04230    0.00919   -0.02621   -0.00522
AFIX  43
H18B  2    1.394526    1.315433    1.918720    10.50000   -1.20000
AFIX   0
PART 0
PART 1
C19A  1    1.359287    1.567558    1.804966    10.50000    0.02611    0.06939 =
         0.02167   -0.00017    0.00577   -0.00194
AFIX  43
H19A  2    1.467354    1.475052    1.770361    10.50000   -1.20000
AFIX   0
PART 0
PART 2
C19B  1    1.235586    1.480603    1.817088    10.50000    0.04746    0.03372 =
         0.03817   -0.00452   -0.00518   -0.00639
AFIX  43
H19B  2    1.269213    1.338522    1.790324    10.50000   -1.20000
AFIX   0
HKLF 4


REM  im-ii-100_1_r4-halfcell-absclark_a.res in P1
REM wR2 = 0.0922, GooF = S = 1.055, Restrained GooF = 1.054 for all data
REM R1 = 0.0365 for 2219 Fo > 4sig(Fo) and 0.0437 for all 2541 data
REM 268 parameters refined using 3 restraints

END

WGHT      0.0460      0.0194

REM Highest difference peak  0.231,  deepest hole -0.210,  1-sigma level  0.040
Q1    1   1.6492  1.5281  1.3798  11.00000  0.05    0.23
Q2    1   1.6891  1.3872  1.2415  11.00000  0.05    0.23
Q3    1   1.6929  1.3204  1.1762  11.00000  0.05    0.22
Q4    1   1.7260  1.2419  1.1134  11.00000  0.05    0.21
Q5    1   1.6369  1.6404  1.5148  11.00000  0.05    0.20
Q6    1   1.9737  1.2144  1.3241  11.00000  0.05    0.19
Q7    1   1.3476  1.3766  1.4995  11.00000  0.05    0.18
Q8    1   1.5565  1.0023  1.1401  11.00000  0.05    0.17
Q9    1   1.8444  1.6529  1.2190  11.00000  0.05    0.16
Q10   1   1.2790  1.5994  1.6399  11.00000  0.05    0.15
Q11   1   0.5251  1.9326  1.6989  11.00000  0.05    0.15
Q12   1   1.8732  1.2814  1.4225  11.00000  0.05    0.15
Q13   1   1.6537  1.4467  1.3190  11.00000  0.05    0.15
Q14   1   1.3825  1.2182  1.2018  11.00000  0.05    0.15
Q15   1   1.2169  2.1402  1.6052  11.00000  0.05    0.14
Q16   1   1.6628  1.3986  1.8954  11.00000  0.05    0.14
Q17   1   0.7665  2.0170  1.8034  11.00000  0.05    0.14
Q18   1   1.5038  1.5762  1.5791  11.00000  0.05    0.14
Q19   1   1.6165  1.5627  1.4559  11.00000  0.05    0.14
Q20   1   2.0321  1.0205  1.0420  11.00000  0.05    0.14
;
_shelx_res_checksum              14779
_olex2_submission_special_instructions 'No special instructions were received'
_oxdiff_exptl_absorpt_empirical_details 
;
Empirical correction (ABSPACK) includes:
- Absorption correction using spherical harmonics
- Frame scaling
;
_oxdiff_exptl_absorpt_empirical_full_max 1.241
_oxdiff_exptl_absorpt_empirical_full_min 0.862
